# Supplementary material for: Cotton WATs Modulate SA Biosynthesis and Local Lignin Deposition Participating in Plant Resistance Against Verticillium dahliae
Source: Front Plant Sci. 2019 Apr 26;10:526. doi: 10.3389/fpls.2019.00526 (PMC6499033; doi:10.3389/fpls.2019.00526)
Supplement: TABLE S1 — Primer table. [file Table_1.XLSX]

## Sheet: Sheet1
primer name	sequence (5'-3')	destination
tandem-WAT1-F	AGAAGGCCTCCATGGGGATCCCGAATGGGAAGCACTACGCCA	VIGS
tandem-WAT1-R	AAAGTGGCTGAGTAAGGGATGAGAGAAAGCATATGAGAGTTT	VIGS
tandem-WAT2-F	AAACTCTCATATGCTTTCTCTCATCCCTTACTCAGCCACTTT	VIGS
tandem-WAT2-R	GTTGCTGTGCTCTGCCGTCGAAACAGCCATTGACGACTAAAT	VIGS
tandem-WAT3-F	ATTTAGTCGTCAATGGCTGTTTCGACGGCAGAGCACAGCAAC	VIGS
tandem-WAT3-R	GAGACGCGTGAGCTCGGTACCCAGCCATTAACTAAAAAGAAA	VIGS
WAT1-F	AGAAGGCCTCCATGGGGATCCCACAATGCTGGCTACCTGGA	VIGS
WAT1-R	GAGACGCGTGAGCTCGGTACCAAGCATATGGAGAATTTCAGG	VIGS
WAT2-F	AGAAGGCCTCCATGGGGATCCACGGCGGAGCACGGCAACAGC	VIGS
WAT2-R	GAGACGCGTGAGCTCGGTACCAAGCATATGGAGAATTTCAGG	VIGS
WAT3-F	AGAAGGCCTCCATGGGGATCCATTGAATCGACGAAAATTGCGA	VIGS
WAT3-R	GAGACGCGTGAGCTCGGTACCCAAAAAAGCATATGGGATCAT	VIGS
V-PDS-F	GAAGGAGCTGAATATCACTCCC	VIGS
V-PDS-R	ATTAACACCGTTGCGGCTAAGC	VIGS
OE-WAT1-F	ACGGGGGACGAGCTCGGTACCATGTCTGATTCTGGTGGTTCA	subcellular location
OE-WAT1-R	TTTACTCATGGATCCTCTAGAAACATTTTCAGTTGAAGGAGG	subcellular location
OE-WAT2-F	ACGGGGGACGAGCTCGGTACCATGGCTGATGCAGGTGGTTCA	subcellular location
OE-WAT2-R	TTTACTCATGGATCCTCTAGATCAAACATTTTCCGTTGAAGG	subcellular location
OE-WAT3-F	ACGGGGGACGAGCTCGGTACCATGGCTGATGCTGGTGGTTCA	subcellular location
OE-WAT3-R	TTTACTCATGGATCCTCTAGATTACACATTTTCGGTGGAGTG	subcellular location
OE-TIP2-F	ACGGGGGACGAGCTCGGTACCATGCCGACCAGAAACATCGCC	subcellular location
OE-TIP2-R	GCTCACCATGGATCCTCTAGAGTAATCGGTGGTAGGCAATTG	subcellular location
qWAT1-F	GCTAACAGGATGTTGTGTTCGG	qRT-PCR
qWAT1-R	CCCTGGAGACCACATGGAAC	qRT-PCR
qWAT2-F	AATTCAATCGTCAACGGCGG	qRT-PCR
qWAT2-R	AGGTGGCAAAAGTGGCTGAG	qRT-PCR
qWAT3-F	TTGAATCGACGAAAATTGCGA	qRT-PCR
qWAT3-R	AATGGCTGAGTAAGGGATGGC	qRT-PCR
V. d tubulin-F	AACAACAGTCCGATGGATAATTC	qRT-PCR
V. d tubulin-R	GTACCGGGCTCGAGATCG	qRT-PCR
qASA1-F	GTCCGTACGCTCAGATGCACTT	qRT-PCR
qASA1-R	TCCAACACTGGAAGCCAGCAAA	qRT-PCR
qYUC-F	ATCGAGCTCAAGAACGTCACGG	qRT-PCR
qYUC-R	TCCTTTGAGCCAAGTAGGCACG	qRT-PCR
qAUX/IAA-F	CTGCTCCTCCTCCTCCAAAAGC	qRT-PCR
qAUX/IAA-R	TAAATCCCACCACCCTCCGACT	qRT-PCR
qSAUR-F	GGGCATTGGATTGGTTCATGCG	qRT-PCR
qSAUR-R	TGTCTTCTCCGACGTAAACCGC	qRT-PCR
qGH3-F	AGGTCATTGTTGAGTCGCTTGGT	qRT-PCR
qGH3-R	CCCTTTGCTTGTGATCTCCCAGA	qRT-PCR
qARF-F	ACTTTCAAGCTCCTGCGCTACC	qRT-PCR
qARF-R	GGCCATGTCATAGGTGCCTGAG	qRT-PCR
qICS1-F	ATCGAGTGGCTCCATGCTCAAC	qRT-PCR
qICS1-R	CGGCGGCACCAACAAGATTATG	qRT-PCR
qEDS1-F	GCTTCCACTCTCGTCGAGTGAC	qRT-PCR
qEDS1-R	CCCTAGTGCTCAAGCCAAGGTC	qRT-PCR
q-PAD4-F	GGATGGAAGAATGGAAAGAAATGAA	qRT-PCR
q-PAD4-R	GAACTAGGAAAGCAGACTAAGGAACCA	qRT-PCR
qPR1-F	AAGGCCGACTACGATTACAGC	qRT-PCR
qPR1-R	CGCCATTGTTGCACTTCACC	qRT-PCR
qPR5-F	TGGTCCGACCCGTTATTCAA	qRT-PCR
qPR5-R	CCCGAGGCTCACCTCAT	qRT-PCR
qNPR1-F	GCGAATCGGCTTTCTTCTTCA	qRT-PCR
qNPR1-R	CACGTGGTGCTGTTGTTGTTACTG	qRT-PCR
qNPR3-F	AGCTTAGAACACCTCGTTTCCGA	qRT-PCR
qNPR3-R	ACACCTACCGAAACACCTTCAACC	qRT-PCR
qPAL-F	TCCAGGACAAATTGAGGCAGCG	qRT-PCR
qPAL-R	CCAAGCCACTGTGGAGAAGTCC	qRT-PCR
qC4H-F	AGAGGAAGAAGCTTGCGAGCAC	qRT-PCR
qC4H-R	GTTCACAAGCTCAGCAATGCCC	qRT-PCR
q4CL-F	TTGATTGCGCAAAAGACAGCCG	qRT-PCR
q4CL-R	ACGAATTCGGCACAGTTGTGGA	qRT-PCR
qC3H-F	AAACGTGTGGCCGCGGATATTA	qRT-PCR
qC3H-R	ATCACTTGCTTATCGCGCCCTT	qRT-PCR
qCCoAMT-F	ACGTGAACCGGAGCTGTTGAAA	qRT-PCR
qCCoAMT-R	GTAAGAGCAGTGCGGAGAAGGG	qRT-PCR
qCAD-F	CCGACCATGCGACTCAGACAAT	qRT-PCR
qCAD-R	CTTGGGTGGGTTTTCCGTCAGT	qRT-PCR
qCCR-F	AGGTGGAAAAAGTGGCCAAAGC	qRT-PCR
qCCR-R	GCCTCTTGCTGTCTTCGCACTA	qRT-PCR
qLac1-F	GGAGAGGCATAGTAGCTGGGGAAT	qRT-PCR
qLac1-R	TGGACATAAAGGGACAGGAATTTT	qRT-PCR
qpox1-F	CTAAGCGGTGGTTCACATACAA	qRT-PCR
qpox1-R	GAAAGAAGCAGCAGAAGAGGTT	qRT-PCR
qDIR1-F	GGTTCCGGTGGTTTTCCCATCA	qRT-PCR
qDIR1-R	AAACCCTTGTGCTCTTCCCACC	qRT-PCR
